# Supplementary material for: Impact of the COVID-19 Pandemic on Adolescents’ Sexual and Reproductive Health in Low- and Middle-Income Countries
Source: Int J Environ Res Public Health. 2021 Dec 15;18(24):13221. doi: 10.3390/ijerph182413221 (PMC8701118; doi:10.3390/ijerph182413221)
Supplement: Supplementary file 1 [file ijerph-18-13221-s001.zip]

Archive with 1 entries (1 files):
- ijerph-1458726-supplementary.pdf
